# Supplementary material for: The role of the gut microbiome in sustainable teleost aquaculture
Source: Proc Biol Sci. 2020 May 6;287(1926):20200184. doi: 10.1098/rspb.2020.0184 (PMC7282919; doi:10.1098/rspb.2020.0184)
Supplement: Teleost gut microbiome literature summary [file rspb20200184supp2.csv]

DOI	Date	Graph	Title	Order in web of science	Host_Genus	Host_species		Host_species_common	Aquaculture_species	Fish_type	Environment	Sequencing	Sequencing_2	Marker	Nested_type	Type_of_study	Gut_sample_type	Water_sample?
10.7717/peerj.2412	2016	1	Whole gut microbiome composition of damselfish and cardinalfish before	103	Acanthochromis	polyacanthus		Spiny chromis	NO	Teleost	Saltwater	Illumina MiSeq	NA	V3V4		Original research	IM/IC/SM/SC	NO
10.7717/peerj.550	2014	1	Noninvasive analysis of metabolic changes following nutrient input into	125	Acanthogobius	flavimanus		Yellowfin goby	NO	Teleost	Saltwater	454 pyrosequencing	NA	V6V8		Original research	IC	NO
10.7717/peerj.550	2014	1	Noninvasive analysis of metabolic changes following nutrient input into	125	Acanthopagrus	schlegelii		Blackhead seabream	YES	Teleost	Saltwater	454 pyrosequencing	NA	V6V8		Original research	IC	NO
10.1016/j.fsi.2017.11.001	2018	1	Effects of dietary raffinose on growth, non-specific immunity,	68	Acipenser	baeri�Brandt		Siberian sturgeon	NO	Teleost	Freshwater	Illumina MiSeq	Illumina HiSeq	V3V4		Original research	IC	NO
10.1111/1574-6941.12169	2013	1	Prebiotic effects of arabinoxylan oligosaccharides on juvenile Siberian	131	Acipenser	baerii		Siberian sturgeon	YES	Teleost	Freshwater	454 pyrosequencing	NA	V3		Original research	IC	NO
10.1186/s40168-018-0467-7	2018	1	Mind the gut: genomic insights to population divergence and gut	54	Ammodytes	tobianus		Lesser sand eel	NO	Teleost	Saltwater	Illumina MiSeq	NA	V3V4		Original research	IM/IC	YES
10.1007/s00253-018-8885-9	2018	1	Community composition, diversity, and metabolism of intestinal	55	Anguilla	anguilla		European eel	YES	Teleost	Catadromous	Illumina MiSeq	NA	V3V4		Original research	IM/IC	NO
10.1111/are.13700	2018	1	Revealing the compositions of the intestinal microbiota of three	49	Anguilla	bicolor	pacifica	Indian shortfin eel	NO	Teleost	Freshwater	Illumina MiSeq	NA	Nested	V3V4Nested	Original research	IC	NO
10.1111/are.13700	2018	1	Revealing the compositions of the intestinal microbiota of three	49	Anguilla	japonica		Japanese eel	YES	Teleost	Freshwater	Illumina MiSeq	NA	Nested	V3V4Nested	Original research	IC	NO
10.1111/are.13700	2018	1	Revealing the compositions of the intestinal microbiota of three	49	Anguilla	marmorata		Giant mottled eel	YES	Teleost	Freshwater	Illumina MiSeq	NA	Nested	V3V4Nested	Original research	IC	NO
10.1016/j.aquaculture.2016.05.010	2016	1	Effects of alternative plant-based feeds on hepatic and gastrointestinal	99	Anoplopoma	fimbria		Sablefish	NO	Teleost	Saltwater	PhyloChip�	NA	Whole		Original research	IC	NO
10.1186/s40168-016-0190-1	2016	1	Environment shapes the fecal microbiome of invasive carp species	104	Aplodinotus	grunniens		Freshwater drum	YES	Teleost	Freshwater	Illumina HiSeq	NA	V6		Original research	IC	NO
10.7717/peerj.550	2014	1	Noninvasive analysis of metabolic changes following nutrient input into	125	Apogon	semilineatus		Barface cardinalfish	NO	Teleost	Saltwater	454 pyrosequencing	NA	V6V8		Original research	IC	NO
10.3390/ani8110189	2018	1	Cetobacterium Is a Major Component of the Microbiome of Giant Amazonian	31	Arapaima	gigas		Pirarucu	YES	Teleost	Freshwater	Ion Torrent PGM	NA	V2V4		Original research	IC	NO
10.7717/peerj.6000	2018	1	Intestinal microbiome and its potential functions in bighead carp	23	Aristichthys	nobilis		Bighead carp	YES	Teleost	Freshwater	Illumina MiSeq	NA	V3V4		Original research
10.7717/peerj.5906	2018	1	Microbiome differences between river-dwelling and cave-adapted	30	Astyanax	mexicanus		Mexican tetra	NO	Teleost	Freshwater	Ion Torrent PGM	NA	V2V3V4V6-7V8V9		Original research	SM/SC	NO
10.3354/meps11034	2015	1	Comparison of the gut microbiomes of 12 bony fish and 3 shark species	121	Bairdiella	chrysoura		Silver perch	NO	Teleost	Saltwater	454 pyrosequencing	NA	V1V2		Original research	IM/IC	NO
10.1007/s13213-018-1324-4	2018	1	Comparative study on intestinal bacterial communities of Boleophthalmus	60	Boleophthalmus	pectinirostris		Bluespotted�mudskipper	NO	Teleost	Saltwater	Illumina MiSeq	NA	V4		Original research	IM	NO
10.3354/meps11034	2015	1	Comparison of the gut microbiomes of 12 bony fish and 3 shark species	121	Caranx	hippos		Crevalle jack	YES	Teleost	Saltwater	454 pyrosequencing	NA	V1V2		Original research	IM/IC	NO
10.7717/peerj.550	2014	1	Noninvasive analysis of metabolic changes following nutrient input into	125	Caranx	sexfasciatus		Bigeye trevally	NO	Teleost	Saltwater	454 pyrosequencing	NA	V6V8		Original research	IC	NO
10.1111/jam.12663	2014	1	Comparative study on gastrointestinal microbiota of eight fish species	124	Carassius	auratus		Goldfish	YES	Teleost	Freshwater	454 pyrosequencing	NA	V1V3		Original research	SC/IC	NO
10.3389/fmicb.2017.00454	2017	1	Multi-Omics Analysis Reveals a Correlation between the Host Phylogeny,	87	Carassius	auratus		Crucian carp	YES	Teleost	Freshwater	454 pyrosequencing	NA	V4		Original research	IC	NO
10.1038/srep24340	2016	1	The gut microbiome and degradation enzyme activity of wild freshwater	109	Carassius	auratus		Crucian carp	YES	Teleost	Freshwater	Illumina MiSeq	NA	V4		Original research	IC	NO
10.1186/s40168-016-0190-1	2016	1	Environment shapes the fecal microbiome of invasive carp species	104	Carassius	auratus		Goldfish	YES	Teleost	Freshwater	Illumina HiSeq	NA	V6		Original research	IC	NO
10.1002/mbo3.650	2019	1	Microorganism's adaptation of Crucian carp may closely relate to its	7	Carassius	auratus		Crucian carp	YES	Teleost	Freshwater	Illumina MiSeq	NA	V3V4		Original research
10.1111/jam.14064	2018	1	Diet and other environmental factors shape the bacterial communities of	27	Carassius	carassius		Crucian carp	YES	Teleost	Freshwater	Illumina MiSeq	NA	V3V4		Original research	IM/IC/SM/SC	YES
10.1111/jam.14064	2018	1	Diet and other environmental factors shape the bacterial communities of	27	Carassius	gibelio		Prussian carp	NO	Teleost	Freshwater	Illumina MiSeq	NA	V3V4		Original research	IM/IC/SM/SC	YES
10.1093/femsec/fiw240	2017	1	DNA extraction protocols may influence biodiversity detected in the	91	Carassius	gibelio		Prussian carp	NO	Teleost	Freshwater	Illumina MiSeq	NA	V3V4		Original research	IM/IC	NO
10.3354/meps11034	2015	1	Comparison of the gut microbiomes of 12 bony fish and 3 shark species	121	Carcharhinus	brevipinna		Spinner shark	NO	Elasmobranch	Saltwater	454 pyrosequencing	NA	V1V2		Original research	IM/IC	NO
10.3354/meps11034	2015	1	Comparison of the gut microbiomes of 12 bony fish and 3 shark species	121	Carcharhinus	plumbeus		Sandbar shark	NO	Elasmobranch	Saltwater	454 pyrosequencing	NA	V1V2		Original research	IM/IC	NO
10.3354/meps11034	2015	1	Comparison of the gut microbiomes of 12 bony fish and 3 shark species	121	Centropristis	striata		Black sea bass	YES	Teleost	Saltwater	454 pyrosequencing	NA	V1V2		Original research	IM/IC	NO
10.7717/peerj.550	2014	1	Noninvasive analysis of metabolic changes following nutrient input into	125	Chelonodon	patoca		Milkspotted puffer	NO	Teleost	Saltwater	454 pyrosequencing	NA	V6V8		Original research	IC	NO
10.7717/peerj.2412	2016	1	Whole gut microbiome composition of damselfish and cardinalfish before	103	Chromis	sps		Chromis sps	NO	Teleost	Saltwater	Illumina MiSeq	NA	V3V4		Original research	IM/IC/SM/SC	NO
10.1002/mbo3.716	2018	1	Microbial effects of livestock manure fertilization on freshwater	24	Clarias	gariepinus		North African catfish	YES	Teleost	Freshwater	Illumina MiSeq	Illumina HiSeq	V4		Original research		YES
10.1134/S1062359015050039	2015	1	Study of the microbiome of the intestine of the Comephorus dybowski	117	Comephorus	dybowski		Little Baikal oilfish	NO	Teleost	Freshwater	454 pyrosequencing	NA	V1V3		Original research	IM/IC	NO
10.1128/AEM.00063-18	2018	1	The Gills of Reef Fish Support a Distinct Microbiome Influenced by	56	Community			Reef fish	NO	Teleost	Saltwater	Illumina MiSeq	NA	V3V4		Original research	IM/IC	YES
10.1127/fal/2016/0804	2017	1	Gut microbiome of juvenile coregonid fishes: comparison of sympatric	92	Coregonus	baicalensis		Baikal whitefish	NO	Teleost	Freshwater	Illumina MiSeq	NA	V3V4		Original research	IM/IC	NO
10.1127/fal/2016/0804	2017	1	Gut microbiome of juvenile coregonid fishes: comparison of sympatric	92	Coregonus	migratorius		Omul	NO	Teleost	Freshwater	Illumina MiSeq	NA	V3V4		Original research	IM/IC	NO
10.1038/srep30606	2016	1	Alterations of the gut microbiome of largemouth bronze gudgeon (Coreius	107	Coreius	guichenoti		Largemouth bronze gudgeon	NO	Teleost	Freshwater	Illumina MiSeq	NA	V3		Original research	IC	NO
10.3354/meps11034	2015	1	Comparison of the gut microbiomes of 12 bony fish and 3 shark species	121	Coryphaena	hippurus		Mahi-mahi	NO	Teleost	Saltwater	454 pyrosequencing	NA	V1V2		Original research	IM/IC	NO
10.1111/1574-6941.12256	2014	1	Factors influencing the grass carp gut microbiome and its effect on	128	Ctenopharyngodon	idellus		Grass carp	YES	Teleost	Freshwater	Illumina HiSeq	NA	Total DNA		Original research	IC	NO
10.1111/jam.12663	2014	1	Comparative study on gastrointestinal microbiota of eight fish species	124	Ctenopharyngodon	idellus		Grass carp	YES	Teleost	Freshwater	454 pyrosequencing	NA	V1V3		Original research	SC/IC	NO
10.3389/fmicb.2018.01913	2018	1	Broad Bean (Vicia faba L.) Induces Intestinal Inflammation in Grass Carp	44	Ctenopharyngodon	idellus		Grass Carp�	YES	Teleost	Freshwater	Illumina MiSeq	NA	V4		Original research	IM/IC/SM/SC	NO
10.3389/fmicb.2017.00454	2017	1	Multi-Omics Analysis Reveals a Correlation between the Host Phylogeny,	87	Ctenopharyngodon	idellus		Grass carp	YES	Teleost	Freshwater	454 pyrosequencing	NA	V4		Original research	IC	NO
10.1038/srep24340	2016	1	The gut microbiome and degradation enzyme activity of wild freshwater	109	Ctenopharyngodon	idellus		Grass carp	YES	Teleost	Freshwater	Illumina MiSeq	NA	V4		Original research	IC	NO
10.1111/are.13381	2017	1	Impacts of diet on hindgut microbiota and short-chain fatty acids in	73	Ctenopharyngodon	idellus		Grass carp	YES	Teleost	Freshwater	Illumina MiSeq	NA	V4V5		Original research	IC	NO
10.1111/are.13367	2017	1	A review of intestinal microbes in grass carp Ctenopharyngodon idellus	80	Ctenopharyngodon	idellus		Grass carp	YES	Teleost	NA	NA	NA	NA		Review	NA	NA
10.1016/j.aquaculture.2018.08.062	2019	1	Changes in microbiota along the intestine of grass carp	21	Ctenopharyngodon	idellus		Grass carp	YES	Teleost	Freshwater	Illumina HiSeq	NA	V3V4		Original research
10.1038/srep24340	2016	1	The gut microbiome and degradation enzyme activity of wild freshwater	109	Culter	alburnus		Topmouth culter	NO	Teleost	Freshwater	Illumina MiSeq	NA	V4		Original research	IC	NO
10.1111/jam.14064	2018	1	Diet and other environmental factors shape the bacterial communities of	27	Cyprinus	carpio		Common carp	NO	Teleost	Freshwater	Illumina MiSeq	NA	V3V4		Original research	IM/IC/SM/SC	YES
10.1111/jam.12663	2014	1	Comparative study on gastrointestinal microbiota of eight fish species	124	Cyprinus	carpio		Common carp	NO	Teleost	Freshwater	454 pyrosequencing	NA	V1V3		Original research	SC/IC	NO
10.1038/srep24340	2016	1	The gut microbiome and degradation enzyme activity of wild freshwater	109	Cyprinus	carpio		Common carp	NO	Teleost	Freshwater	Illumina MiSeq	NA	V4		Original research	IC	NO
10.1186/s40168-016-0190-1	2016	1	Environment shapes the fecal microbiome of invasive carp species	104	Cyprinus	carpio		Common carp	NO	Teleost	Freshwater	Illumina HiSeq	NA	V6		Original research	IC	NO
10.1186/s40168-016-0190-1	2016	1	Environment shapes the fecal microbiome of invasive carp species	104	Cyprinus	carpio		Common carp	NO	Teleost	Freshwater	Illumina HiSeq	NA	V6		Original research	IC	NO
10.1186/s40168-016-0190-1	2016	1	Environment shapes the fecal microbiome of invasive carp species	104	Cyprinus	carpio		Common carp	NO	Teleost	Freshwater	Illumina HiSeq	NA	V6		Original research	IC	NO
10.1186/s40168-016-0190-1	2016	1	Environment shapes the fecal microbiome of invasive carp species	104	Cyprinus	carpio		Common carp	NO	Teleost	Freshwater	Illumina HiSeq	NA	V6		Original research	IC	NO
10.1002/mbo3.626	2019	1	Biases from different DNA extraction methods in intestine microbiome	20	Cyprinus	carpio		Koi carp	NO	Teleost	Freshwater	Illumina MiSeq	NA	V3V4		Original research
10.1111/are.13799	2018	1	Analysing the effect of dietary prebiotics and probiotics on gut	36	Danio	rerio		Zebra fish	NO	Teleost	Freshwater	T?RFLP fragment sequencing	NA	NA		Original research	IM/IC	NO
10.1038/ismej.2011.38	2011	1	Evidence for a core gut microbiota in the zebrafish	139	Danio	rerio		Zebra fish	NO	Teleost	Freshwater	454 pyrosequencing	NA	V1V2		Original research		NO
10.1093/femsle/fny188	2018	1	Dysbiosis and early mortality in zebrafish larvae exposed to subclinical	40	Danio	rerio		Zebra fish	NO	Teleost	Freshwater	Illumina MiSeq	NA	V4		Original research	Whole fish	NO
10.1371/journal.pone.0163895	2016	1	Influence of Endogenous and Exogenous Estrogenic Endocrine on Intestinal	101	Danio	rerio		Zebra fish	NO	Teleost	Freshwater	Illumina MiSeq	NA	V4V5		Original research	IM/IC/SM/SC	NO
10.1016/j.chemosphere.2019.01.147	2019	1	Long-term effects of oxytetracycline exposure in zebrafish: A	1	Danio	rerio		Zebra fish	NO	Teleost	Freshwater	Illumina MiSeq	NA	Nested	V3Nested	Original research
10.1016/j.scitotenv.2019.01.245	2019	1	Microplastics induce intestinal inflammation, oxidative stress, and	2	Danio	rerio		Zebra fish	NO	Teleost	Freshwater	Illumina MiSeq	NA	V4		Original research
10.1186/s40168-019-0622-9	2019	1	A longitudinal assessment of host-microbe-parasite interactions resolves	19	Danio	rerio		Zebra fish	NO	Teleost	Freshwater	Illumina MiSeq	NA	V4		Original research
10.7717/peerj.2412	2016	1	Whole gut microbiome composition of damselfish and cardinalfish before	103	Dascyllus	aruanus		Whitetail dascyllus	NO	Teleost	Saltwater	Illumina MiSeq	NA	V3V4		Original research	IM/IC/SM/SC	NO
10.7717/peerj.550	2014	1	Noninvasive analysis of metabolic changes following nutrient input into	125	Ditrema	temmincki	temmincki	Surfperch	NO	Teleost	Saltwater	454 pyrosequencing	NA	V6V8		Original research	IC	NO
10.3389/fmicb.2019.00716	2019	1	A Risky Business? Habitat and Social Behavior Impact Skin and Gut	5	Elacatinus	prochilos		Caribbean Cleaning Gobies	NO	Teleost	Saltwater	Illumina MiSeq	NA	V4		Original research
10.3354/meps11034	2015	1	Comparison of the gut microbiomes of 12 bony fish and 3 shark species	121	Fundulus	heteroclitus		Mummichog	NO	Teleost	Saltwater	454 pyrosequencing	NA	V1V2		Original research	IM/IC	NO
10.1186/s12866-018-1171-2	2018	1	Gastrointestinal microbial community changes in Atlantic cod (Gadus	57	Gadus	morhua		Atlantic cod	YES	Teleost	Saltwater	Illumina MiSeq	NA	V4		Original research	IM/IC/SM/SC	YES
10.3389/fmicb.2018.01561	2018	1	A Single Vibrionales 16S rRNA Oligotype Dominates the Intestinal	48	Gadus	morhua		Atlantic cod	YES	Teleost	Saltwater	Illumina MiSeq	NA	V4		Original research	IM/IC	NO
10.1186/s40168-019-0681-y	2019	1	Closely-related Photobacterium strains comprise the majority of bacteria	3	Gadus	morhua		Atlantic cod	YES	Teleost	Saltwater	Illumina MiSeq	NA	Total DNA		Original research
10.2147/IDR.S129055	2017	1	Microbiome disruption and recovery in the fish Gambusia affinis	97	Gambusia	affinis		Mosquitofish	NO	Teleost	Freshwater	Illumina HiSeq	NA	V4		Original research	IM/IC/SM/SC	YES
10.1016/j.cbpc.2015.10.004	2015	1	The host effects of Gambusia affinis with an antibiotic-disrupted	110	Gambusia	affinis		Mosquitofish	NO	Teleost	Freshwater	Illumina HiSeq	NA	V4		Original research	IM/IC/SM/SC	NO
10.3389/fimmu.2019.00243	2019	1	Diet in the Driving Seat: Natural Diet-Immunity-Microbiome Interactions	13	Gasterosteus	aculeatus		Three-spined sticklebacks	NO	Teleost	Freshwater	Illumina MiSeq	NA	V3V4		Original research
10.7717/peerj.550	2014	1	Noninvasive analysis of metabolic changes following nutrient input into	125	Gerres	equulus		Japanese silver-biddy	NO	Teleost	Saltwater	454 pyrosequencing	NA	V6V8		Original research	IC	NO
10.7717/peerj.550	2014	1	Noninvasive analysis of metabolic changes following nutrient input into	125	Halichoeres	poecilopterus		Japanese Wrasse	YES	Teleost	Saltwater	454 pyrosequencing	NA	V6V8		Original research	IC	NO
10.7717/peerj.550	2014	1	Noninvasive analysis of metabolic changes following nutrient input into	125	Hexagrammos	agrammus		Spotty-bellied greenling	NO	Teleost	Saltwater	454 pyrosequencing	NA	V6V8		Original research	IC	NO
10.7717/peerj.550	2014	1	Noninvasive analysis of metabolic changes following nutrient input into	125	Hexagrammos	otakii		Fat greenling	NO	Teleost	Saltwater	454 pyrosequencing	NA	V6V8		Original research	IC	NO
10.1186/s40168-018-0467-7	2018	1	Mind the gut: genomic insights to population divergence and gut	54	Hyperoplus	lanceolatus		Great sand eel	NO	Teleost	Saltwater	Illumina MiSeq	NA	V3V4		Original research	IM/IC	YES
10.7717/peerj.550	2014	1	Noninvasive analysis of metabolic changes following nutrient input into	125	Hypoatherina	tsurugae		Silverside	NO	Teleost	Saltwater	454 pyrosequencing	NA	V6V8		Original research	IC	NO
10.1111/jam.12663	2014	1	Comparative study on gastrointestinal microbiota of eight fish species	124	Hypophthalmichthys	molitrix		Silver carp	YES	Teleost	Freshwater	454 pyrosequencing	NA	V1V3		Original research	SC/IC	NO
10.3389/fmicb.2017.00454	2017	1	Multi-Omics Analysis Reveals a Correlation between the Host Phylogeny,	87	Hypophthalmichthys	molitrix		Silver carp	YES	Teleost	Freshwater	454 pyrosequencing	NA	V4		Original research	IC	NO
10.1038/srep24340	2016	1	The gut microbiome and degradation enzyme activity of wild freshwater	109	Hypophthalmichthys	molitrix		Silver carp	YES	Teleost	Freshwater	Illumina MiSeq	NA	V4		Original research	IC	NO
10.1186/s40168-016-0190-1	2016	1	Environment shapes the fecal microbiome of invasive carp species	104	Hypophthalmichthys	molitrix		Silver carp	YES	Teleost	Freshwater	Illumina HiSeq	NA	V6		Original research	IC	NO
10.1186/s40168-016-0190-1	2016	1	Environment shapes the fecal microbiome of invasive carp species	104	Hypophthalmichthys	molitrix		Silver carp	YES	Teleost	Freshwater	Illumina HiSeq	NA	V6		Original research	IC	NO
10.1111/jam.12663	2014	1	Comparative study on gastrointestinal microbiota of eight fish species	124	Hypophthalmichthys	nobilis		Bighead carp	YES	Teleost	Freshwater	454 pyrosequencing	NA	V1V3		Original research	SC/IC	NO
10.3389/fmicb.2017.00454	2017	1	Multi-Omics Analysis Reveals a Correlation between the Host Phylogeny,	87	Hypophthalmichthys	nobilis		Bighead carp	YES	Teleost	Freshwater	454 pyrosequencing	NA	V4		Original research	IC	NO
10.1038/srep24340	2016	1	The gut microbiome and degradation enzyme activity of wild freshwater	109	Hypophthalmichthys	nobilis		Bighead carp	YES	Teleost	Freshwater	Illumina MiSeq	NA	V4		Original research	IC	NO
10.1186/s40168-016-0190-1	2016	1	Environment shapes the fecal microbiome of invasive carp species	104	Hypophthalmichthys	nobilis		Bighead carp	YES	Teleost	Freshwater	Illumina HiSeq	NA	V6		Original research	IC	NO
10.1186/s40168-016-0190-1	2016	1	Environment shapes the fecal microbiome of invasive carp species	104	Hypophthalmichthys	nobilis		Bighead carp	YES	Teleost	Freshwater	Illumina HiSeq	NA	V6		Original research	IC	NO
10.3389/fmicb.2018.01073	2018	1	Comparison of Channel Catfish and Blue Catfish Gut Microbiota	52	Ictalurus	furcatus		Blue catfish	YES	Teleost	Freshwater	Illumina MiSeq	NA	V4		Original research	IM/IC	YES
10.1016/j.syapm.2018.04.006	2018	1	Bacterial diversity and community structure of the intestinal microbiome	41	Ictalurus	punctatus		Channel Catfish�	YES	Teleost	Freshwater	Illumina MiSeq	NA	V4		Original research	Whole fish or whole GI	YES
10.3389/fmicb.2018.01073	2018	1	Comparison of Channel Catfish and Blue Catfish Gut Microbiota	52	Ictalurus	punctatus		Channel Catfish	YES	Teleost	Freshwater	Illumina MiSeq	NA	V4		Original research	IM/IC	YES
10.1016/j.aquaculture.2018.11.019	2019	1	Consumption of florfenicol-medicated feed alters the composition of the	11	Ictalurus	punctatus		Channel�catfish	YES	Teleost	Freshwater	Illumina MiSeq	NA	V4		Original research
10.1016/j.aquaculture.2018.08.073	2019	1	Biotic and abiotic factors influencing channel catfish egg and gut	22	Ictalurus	punctatus		Channel�catfish	YES	Teleost	Freshwater	Illumina MiSeq	NA	Whole		Original research
10.4194/1303-2712-v18_11_02	2018	1	Geotrichum candidum Enhanced the Enterococcus faecium Impact in	34	Labeo	rohita		Rohu	YES	Teleost	Freshwater	Illumina MiSeq	NA	V4		Original research	IM/IC	NO
10.1007/s00203-018-1615-y	2019	1	Shotgun metagenomics offers novel insights into taxonomic compositions,	6	Labeo	rohita		Rohu	YES	Teleost	Freshwater	Illumina NextSeq	NA	Total DNA		Original research
10.3354/meps11034	2015	1	Comparison of the gut microbiomes of 12 bony fish and 3 shark species	121	Lagodon	rhomboides		Pinfish	NO	Teleost	Saltwater	454 pyrosequencing	NA	V1V2		Original research	IM/IC	NO
10.1111/jwas.12463	2018	1	Intestinal Microbiota in Large Yellow Croaker, Larimichthys crocea, at	62	Larimichthys	crocea		Large Yellow Croaker	YES	Teleost	Saltwater	Illumina MiSeq	NA	V4V5		Original research	IM	YES
10.1111/are.13055	2017	1	Effects of fish meal replacement by soybean meal with supplementation of	84	Lateolabrax	japonicus		Japanese seabass	YES	Teleost	Saltwater	Illumina MiSeq	NA	V4		Original research	IC	NO
10.7717/peerj.550	2014	1	Noninvasive analysis of metabolic changes following nutrient input into	125	Lateolabrax	japonicus		Japanese sea bass	YES	Teleost	Saltwater	454 pyrosequencing	NA	V6V8		Original research	IC	NO
10.1186/1471-2164-15-266	2014	1	The intestinal microbiome of fish under starvation	127	Lates	calcarifer		Asian seabass	YES	Teleost	Saltwater	Illumina HiSeq	NA	NA		Original research	IM/IC/SM/SC	NO
10.1111/jam.14064	2018	1	Diet and other environmental factors shape the bacterial communities of	27	Leuciscus	idus		Ide	NO	Teleost	Freshwater	Illumina MiSeq	NA	V3V4		Original research	IM/IC/SM/SC	YES
10.1111/jam.14064	2018	1	Diet and other environmental factors shape the bacterial communities of	27	Leuciscus	leuciscus		Dace	NO	Teleost	Freshwater	Illumina MiSeq	NA	V3V4		Original research	IM/IC/SM/SC	YES
10.1016/j.aquaculture.2018.08.008	2018	1	An insight into the gut microbiology of wild-caught Mangrove Red	25	Lutjanus	argentimaculatus		Red Snapper	YES	Teleost	Saltwater	Cultivated	NA	NA		Original research
10.7717/peerj.550	2014	1	Noninvasive analysis of metabolic changes following nutrient input into	125	Lutjanus	russellii		Russell's snapper	YES	Teleost	Saltwater	454 pyrosequencing	NA	V6V8		Original research	IC	NO
10.7717/peerj.550	2014	1	Noninvasive analysis of metabolic changes following nutrient input into	125	Lutjanus	stellatus		Star snapper	YES	Teleost	Saltwater	454 pyrosequencing	NA	V6V8		Original research	IC	NO
10.1111/jam.12663	2014	1	Comparative study on gastrointestinal microbiota of eight fish species	124	Megalobrama	amblycephala		Wuchang bream	YES	Teleost	Freshwater	454 pyrosequencing	NA	V1V3		Original research	SC/IC	NO
10.1186/s12866-018-1246-0	2018	1	The variation profile of intestinal microbiota in blunt snout bream	39	Megalobrama	amblycephala		Blunt snout bream	YES	Teleost	Freshwater	Illumina MiSeq	NA	V3V4		Original research	IC	NO
10.3389/fmicb.2017.00454	2017	1	Multi-Omics Analysis Reveals a Correlation between the Host Phylogeny,	87	Megalobrama	amblycephala		Blunt snout bream�	YES	Teleost	Freshwater	454 pyrosequencing	NA	V4		Original research	IC	NO
10.1038/srep24340	2016	1	The gut microbiome and degradation enzyme activity of wild freshwater	109	Megalobrama	amblycephala		Blunt snout bream	YES	Teleost	Freshwater	Illumina MiSeq	NA	V4		Original research	IC	NO
10.1016/j.aquaculture.2018.10.067	2019	1	Response of the gut microbiome of Megalobrama amblycephala to crowding	18	Megalobrama	amblycephala		Wuchang bream	YES	Teleost	Freshwater	Illumina MiSeq	NA	V3V4		Original research
10.7717/peerj.550	2014	1	Noninvasive analysis of metabolic changes following nutrient input into	125	Mugil	cephalus		Flathead grey mullet	YES	Teleost	Saltwater	454 pyrosequencing	NA	V6V8		Original research	IC	NO
10.1007/s12088-018-0760-y	2018	1	Fish Gut Microbiome: Current Approaches and Future Perspectives	28	NA			NA	NA	Teleost	NA	NA	NA	NA		Review	NA	NA
10.3389/fnut.2018.00090	2018	1	How Can We Define "Optimal Microbiota?": A Comparative Review of	35	NA			NA	NA	Teleost	NA	NA	NA	NA		Review	NA	NA
10.3389/fnut.2018.00080	2018	1	A Comparative Review on Microbiota Manipulation: Lessons From Fish,	38	NA			NA	NA	Teleost	NA	NA	NA	NA		Review	NA	NA
10.3389/fmicb.2018.00873	2018	1	The Gut Microbiota of Marine Fish	53	NA			NA	NA	Teleost	NA	NA	NA	NA		Review	NA	NA
10.1093/femsec/fix161	2018	1	Exploring fish microbial communities to mitigate emerging diseases in	66	NA			NA	NA	Teleost	NA	NA	NA	NA		Meta-analysis	NA	NA
10.1016/j.dci.2017.02.024	2017	1	Nutrigenomics and immune function in fish: new insights from omics	75	NA			NA	NA	Teleost	NA	NA	NA	NA		Review	NA	NA
10.3390/toxins9090266	2017	1	High Throughput Identification of Antimicrobial Peptides from Fish	77	NA			NA	NA	Teleost	NA	NA	NA	NA		Meta-analysis	NA	NA
10.3389/fmicb.2017.01531	2017	1	High Spatial and Temporal Variations of Microbial Community along the	78	NA			NA	NA	Teleost	NA	NA	NA	NA		Review	NA	NA
10.1111/jam.13415	2017	1	Fish intestinal microbiome: diversity and symbiosis unravelled by	79	NA			NA	NA	Teleost	NA	NA	NA	NA		Review	NA	NA
10.1111/mec.13730	2016	1	Microbiome evolution along divergent branches of the vertebrate tree of	105	NA			NA	NA	Teleost	NA	NA	NA	NA		Review	NA	NA
10.1016/j.aquaculture.2015.06.033	2015	1	A new view of the fish gut microbiome: Advances from next-generation	111	NA			NA	NA	Teleost	NA	NA	NA	NA		Review	NA	NA
10.1016/j.chom.2015.04.009	2015	1	Microbiota and Host Nutrition across Plant and Animal Kingdoms	118	NA			NA	NA	Teleost	NA	NA	NA	NA		Review	NA	NA
10.3389/fmicb.2014.00207	2014	1	Teleost microbiomes: the state of the art in their characterization,	126	NA			NA	NA	Teleost	NA	NA	NA	NA		Review	NA	NA
10.1101/gad.212522.112	2013	1	Exploring host-microbiota interactions in animal models and humans	135	NA			NA	NA	Teleost	NA	NA	NA	NA		Review	NA	NA
10.1146/annurev-physiol-012110-142152	2011	1	Ecological Physiology of Diet and Digestive Systems	140	NA			NA	NA	Teleost	NA	NA	NA	NA		Review	NA	NA
10.7717/peerj.550	2014	1	Noninvasive analysis of metabolic changes following nutrient input into	125	Nuchequula	nuchalis		Ponyfish	NO	Teleost	Saltwater	454 pyrosequencing	NA	V6V8		Original research	IC	NO
10.7717/peerj.550	2014	1	Noninvasive analysis of metabolic changes following nutrient input into	125	Omobranchus	punctatus		Muzzled blenny	NO	Teleost	Saltwater	454 pyrosequencing	NA	V6V8		Original research	IC	NO
10.1016/j.aquaculture.2012.04.005	2012	1	Effects of plant-based diets on the distal gut microbiome of rainbow	137	Oncorhynchus	mykiss		Rainbow trout	YES	Teleost	Freshwater	454 pyrosequencing	NA	cpn60		Original research		NO
10.1080/09637486.2017.1370699	2018	1	Influence of essential oils in diet and life-stage on gut microbiota and	67	Oncorhynchus	mykiss		Rainbow trout	YES	Teleost	Freshwater	454 pyrosequencing	NA	V1V3		Original research	IC	NO
10.1128/AEM.01826-15	2015	1	Topographical Mapping of the Rainbow Trout (Oncorhynchus mykiss)	113	Oncorhynchus	mykiss		Rainbow trout	YES	Teleost	Freshwater	454 pyrosequencing	NA	V1V3		Original research	IM/IC	NO
10.1111/jam.13437	2017	1	Microbiome dynamic modulation through functional diets based on pre- and	86	Oncorhynchus	mykiss		Rainbow trout	YES	Teleost	Freshwater	Illumina MiSeq	NA	V3V4		Original research	IM	NO
10.1371/journal.pone.0193652	2018	1	Next generation sequencing for gut microbiome characterization in	59	Oncorhynchus	mykiss		Rainbow trout	YES	Teleost	Freshwater	Illumina MiSeq	NA	V3V4		Original research	IM/IC	NO
10.1016/j.aquaculture.2017.12.022	2018	1	Effects of garlic-supplemented diet on growth performance and intestinal	61	Oncorhynchus	mykiss		Rainbow trout	YES	Teleost	Freshwater	Illumina MiSeq	NA	V4		Original research	IM	NO
10.1111/jam.13347	2017	1	Phylogenetic and functional characterization of the distal intestinal	93	Oncorhynchus	mykiss		Rainbow trout	YES	Teleost	Freshwater	Illumina MiSeq	NA	Nested	V4Nested	Original research	IM	NO
10.1371/journal.pone.0177735	2017	1	The malleable gut microbiome of juvenile rainbow trout (Oncorhynchus	83	Oncorhynchus	mykiss		Rainbow trout	YES	Teleost	Freshwater	Illumina MiSeq	NA	V6V8		Original research	IM/IC/SM/SC	NO
10.1111/are.13080	2017	1	Effects of low-level dietary microalgae supplementation on the distal	85	Oncorhynchus	mykiss		Rainbow trout	YES	Teleost	Freshwater	Illumina MiSeq	NA	Whole		Original research	IM/IC	NO
10.1016/j.fsi.2018.11.079	2019	1	Analysis of the gut and gill microbiome of resistant and susceptible	9	Oncorhynchus	mykiss		Rainbow trout	YES	Teleost	Freshwater	Illumina MiSeq	NA	V1V3		Original research
10.1111/jam.14059	2018	1	Intestinal microbiota lipid metabolism varies across rainbow trout	26	Oncorhynchus	mykiss		Rainbow trout	YES	Teleost	Freshwater	Illumina MiSeq	NA	V4		Original research
10.7554/eLife.36398	2018	1	Host genetic selection for cold tolerance shapes microbiome composition	29	Oreochromis	aureus		Blue tilapia	YES	Teleost	Freshwater	Illumina HiSeq	NA	V4		Original research	IM/IC	NO
10.1016/j.aquaculture.2016.05.028	2016	1	Combined effects of exogenous enzymes and probiotic on Nile tilapia	102	Oreochromis	niloticus		Nile tilapia	YES	Teleost	Freshwater	Ion Torrent PGM	NA	V1V2		Original research	IC	NO
10.1007/s00248-018-1177-1	2018	1	Effects of Lactogen 13, a New Probiotic Preparation, on Gut Microbiota	33	Oreochromis	niloticus		Nile tilapia	YES	Teleost	Freshwater	Ion Torrent PGM	NA	V3		Original research	Whole fish	NO
10.1007/s00253-015-6702-2	2015	1	Modulation of the intestinal microbiota and morphology of tilapia,	114	Oreochromis	niloticus		Nile tilapia	YES	Teleost	Freshwater	Ion Torrent PGM	NA	V3		Original research	IC	NO
10.1371/journal.pone.0202351	2018	1	Dietary salt levels affect digestibility, intestinal gene expression,	43	Oreochromis	niloticus		Nile tilapia	YES	Teleost	Freshwater	Illumina MiSeq	NA	V4		Original research	IM/IC	NO
10.1111/1574-6941.12442	2014	1	Unique and shared responses of the gut microbiota to prolonged fasting:	123	Oreochromis	niloticus		Nile tilapia	YES	Teleost	Freshwater	Illumina MiSeq	NA	V4		Original research	IM/IC	NO
10.1038/s41598-019-42480-8	2019	1	Effects of a phytogenic, alone and associated with potassium diformate,	4	Oreochromis	niloticus		Nile tilapia	YES	Teleost	Freshwater	Illumina MiSeq	NA	V4		Original research
10.1002/mbo3.716	2018	1	Microbial effects of livestock manure fertilization on freshwater	24	Oreochromis	shiranus		Shiranus Tilapia	YES	Teleost	Freshwater	Illumina MiSeq	Illumina HiSeq	V4		Original research		YES
10.7717/peerj.2412	2016	1	Whole gut microbiome composition of damselfish and cardinalfish before	103	Ostorhinchus	doederleini		Doederlein's cardinalfish	NO	Teleost	Saltwater	Illumina MiSeq	NA	V3V4		Original research	IM/IC/SM/SC	NO
10.1111/lam.12061	2013	1	Microbial population dynamics in the faeces of wood-eating loricariid	134	Panaque	sp.		Dull-eyed royal pleco	NO	Teleost	Freshwater	454 pyrosequencing	NA	V1V3		Original research	IC	YES
10.7717/peerj.550	2014	1	Noninvasive analysis of metabolic changes following nutrient input into	125	Parablennius	yatabei		Yatabe blenny	NO	Teleost	Saltwater	454 pyrosequencing	NA	V6V8		Original research	IC	NO
10.7717/peerj.550	2014	1	Noninvasive analysis of metabolic changes following nutrient input into	125	Paracentropogon	rubripinnis		Red Fin Waspfish	NO	Teleost	Saltwater	454 pyrosequencing	NA	V6V8		Original research	IC	NO
10.3389/fmicb.2017.00271	2017	1	Fine Flounder (Paralichthys adspersus) Microbiome Showed Important	89	Paralichthys	adspersus		Fine Flounder	NO	Teleost	Saltwater	Ion Torrent PGM	NA	V3		Original research	IC	NO
10.3354/meps11034	2015	1	Comparison of the gut microbiomes of 12 bony fish and 3 shark species	121	Paralichthys	lethostigma		Southern flounder	NO	Teleost	Saltwater	454 pyrosequencing	NA	V1V2		Original research	IM/IC	NO
10.1111/jam.12663	2014	1	Comparative study on gastrointestinal microbiota of eight fish species	124	Pelteobagrus	fulvidraco		Yellowhead catfish	YES	Teleost	Freshwater	454 pyrosequencing	NA	V1V3		Original research	SC/IC	NO
10.1111/jam.14064	2018	1	Diet and other environmental factors shape the bacterial communities of	27	Perca	fluviatilis		Perch	YES	Teleost	Freshwater	Illumina MiSeq	NA	V3V4		Original research	IM/IC/SM/SC	YES
10.7717/peerj.550	2014	1	Noninvasive analysis of metabolic changes following nutrient input into	125	Periophthalmus			Mudskipper	NO	Teleost	Saltwater	454 pyrosequencing	NA	V6V8		Original research	IC	NO
10.7717/peerj.550	2014	1	Noninvasive analysis of metabolic changes following nutrient input into	125	Periophthalmus	argentilineatus		Barred mudskipper	NO	Teleost	Saltwater	454 pyrosequencing	NA	V6V8		Original research	IC	NO
10.1007/s13213-018-1324-4	2018	1	Comparative study on intestinal bacterial communities of Boleophthalmus	60	Periophthalmus	magnuspinnatus		Mudskipper	NO	Teleost	Saltwater	Illumina MiSeq	NA	V4		Original research	IM	NO
10.7717/peerj.550	2014	1	Noninvasive analysis of metabolic changes following nutrient input into	125	Physiculus	maximowiczi		Morid cod	NO	Teleost	Saltwater	454 pyrosequencing	NA	V6V8		Original research	IC	NO
10.1186/s40168-019-0632-7	2019	1	Oral administration of antibiotics increased the potential mobility of	14	Piaractus	mesopotamicus		Small-scaled pacu	NO	Teleost	Freshwater	Illumina MiSeq	NA	Total DNA		Original research
10.1186/s40168-015-0069-6	2015	1	Perturbation and restoration of the fathead minnow gut microbiome after	120	Pimephales	promelas		Fathead minnows	NO	Teleost	Freshwater	Illumina MiSeq	NA	V3V4		Original research	IM/IC	NO
10.1021/acs.est.8b01150	2018	1	Alterations to the Intestinal Microbiome and Metabolome of Pimephales	45	Pimephales	promelas		Fathead minnow	NO	Teleost	Freshwater	Ion Torrent PGM	NA	V4		Original research	Stool	NO
10.7717/peerj.550	2014	1	Noninvasive analysis of metabolic changes following nutrient input into	125	Platichthys	stellatus		Starry flounder	NO	Teleost	Saltwater	454 pyrosequencing	NA	V6V8		Original research	IC	NO
10.1371/journal.pone.0197256	2018	1	Intestinal microbiota composition is altered according to nutritional	50	Plectropomus	leopardus		Leopard coral grouper�	YES	Teleost	Saltwater	Illumina MiSeq	NA	V3V4		Original research	IC	YES
10.1016/j.seares.2018.11.004	2019	1	Diet composition and gut microbiome of 0-group European plaice	16	Pleuronectes	platessa		European plaice	NO	Teleost	Saltwater	Illumina MiSeq	NA	V3V4		Original research
10.7717/peerj.550	2014	1	Noninvasive analysis of metabolic changes following nutrient input into	125	Pleuronectes	yokohamae		Marbled flounder	YES	Teleost	Saltwater	454 pyrosequencing	NA	V6V8		Original research	IC	NO
10.1038/ismej.2014.231	2015	1	Divergence across diet, time and populations rules out parallel	116	Poecilia	reticulata		Trinidadian guppy	NO	Teleost	Freshwater	454 pyrosequencing	NA	V2V3		Original research	IM/SM	YES
10.1128/mSystems.00133-17	2017	1	Subtle Microbiome Manipulation Using Probiotics Reduces	72	Poecilia	sphenops		Black molly	NO	Teleost	Freshwater	Illumina HiSeq	NA	V6		Original research	Whole fish	YES
10.1111/mec.13177	2015	1	Community assembly of a euryhaline fish microbiome during salinity	119	Poecilia	sphenops		Black molly	NO	Teleost	Euryhaline	Illumina HiSeq	NA	V6		Original research	Whole fish	YES
10.7717/peerj.2412	2016	1	Whole gut microbiome composition of damselfish and cardinalfish before	103	Pomacentrus	amboinensis		Ambon damsel	NO	Teleost	Saltwater	Illumina MiSeq	NA	V3V4		Original research	IM/IC/SM/SC	NO
10.7717/peerj.2412	2016	1	Whole gut microbiome composition of damselfish and cardinalfish before	103	Pomacentrus	bankanensis		Speckled damsel	NO	Teleost	Saltwater	Illumina MiSeq	NA	V3V4		Original research	IM/IC/SM/SC	NO
10.7717/peerj.2412	2016	1	Whole gut microbiome composition of damselfish and cardinalfish before	103	Pomacentrus	chrysurus		Whitetail damselfish	NO	Teleost	Saltwater	Illumina MiSeq	NA	V3V4		Original research	IM/IC/SM/SC	NO
10.7717/peerj.2412	2016	1	Whole gut microbiome composition of damselfish and cardinalfish before	103	Pomacentrus	coelestis		Neon damselfish	NO	Teleost	Saltwater	Illumina MiSeq	NA	V3V4		Original research	IM/IC/SM/SC	NO
10.7717/peerj.2412	2016	1	Whole gut microbiome composition of damselfish and cardinalfish before	103	Pomacentrus	moluccensis		Lemon damsel	NO	Teleost	Saltwater	Illumina MiSeq	NA	V3V4		Original research	IM/IC/SM/SC	NO
10.7717/peerj.2412	2016	1	Whole gut microbiome composition of damselfish and cardinalfish before	103	Pomacentrus	nagasakiensis		Nagasaki damsel	NO	Teleost	Saltwater	Illumina MiSeq	NA	V3V4		Original research	IM/IC/SM/SC	NO
10.7717/peerj.2412	2016	1	Whole gut microbiome composition of damselfish and cardinalfish before	103	Pomacentrus	wardii		Ward's Damsel	NO	Teleost	Saltwater	Illumina MiSeq	NA	V3V4		Original research	IM/IC/SM/SC	NO
10.7717/peerj.550	2014	1	Noninvasive analysis of metabolic changes following nutrient input into	125	Pomadasys	argenteus		Silver grunt	NO	Teleost	Saltwater	454 pyrosequencing	NA	V6V8		Original research	IC	NO
10.1128/AEM.02479-18	2019	1	Feeding Rapidly Alters Microbiome Composition and Gene Transcription in	17	Premnas	biaculeatus		Maroon clownfish	NO	Teleost	Saltwater	Illumina MiSeq	NA	V3V5		Original research
10.7717/peerj.550	2014	1	Noninvasive analysis of metabolic changes following nutrient input into	125	Pseudoblennius	cottoides		Sculpin	NO	Teleost	Saltwater	454 pyrosequencing	NA	V6V8		Original research	IC	NO
10.7717/peerj.550	2014	1	Noninvasive analysis of metabolic changes following nutrient input into	125	Pseudolabrus	eoethinus		Red naped wrasse	NO	Teleost	Saltwater	454 pyrosequencing	NA	V6V8		Original research	IC	NO
10.7717/peerj.550	2014	1	Noninvasive analysis of metabolic changes following nutrient input into	125	Rhinogobius	giurinus		Barcheek goby	NO	Teleost	Saltwater	454 pyrosequencing	NA	V6V8		Original research	IC	NO
10.7717/peerj.550	2014	1	Noninvasive analysis of metabolic changes following nutrient input into	125	Rhinogobius	sp.		Goby	NO	Teleost	Saltwater	454 pyrosequencing	NA	V6V8		Original research	IC	NO
10.3354/meps11034	2015	1	Comparison of the gut microbiomes of 12 bony fish and 3 shark species	121	Rhizoprionodon	terraenovae		Atlantic sharpnose shark	NO	Elasmobranch	Saltwater	454 pyrosequencing	NA	V1V2		Original research	IM/IC	NO
10.1111/jam.14059	2018	1	Diet and other environmental factors shape the bacterial communities of	26	Rutilus	rutilus		Roach	YES	Teleost	Freshwater	Illumina MiSeq	NA	V3V4		Original research	IM/IC/SM/SC	YES
10.7717/peerj.550	2014	1	Noninvasive analysis of metabolic changes following nutrient input into	125	Sagamia	geneionema		Goby	NO	Teleost	Saltwater	454 pyrosequencing	NA	V6V8		Original research	IC	NO
10.1128/AEM.00691-18	2018	1	Interpopulation Variation in the Atlantic Salmon Microbiome Reflects	46	Salmo	salar		Atlantic Salmon	YES	Teleost	Freshwater	Illumina MiSeq	NA	V4		Original research	IM/IC/SM/SC	YES
10.1038/ismej.2015.189	2016	1	The biogeography of the atlantic salmon (Salmo salar) gut microbiome	108	Salmo	salar		Atlantic salmon	YES	Teleost	Anadromous�	Illumina MiSeq	NA	V4		Original research	IM/IC	YES
10.1128/AEM.00902-16	2016	1	Influence of Fishmeal-Free Diets on Microbial Communities in Atlantic	106	Salmo	salar		Atlantic salmon	YES	Teleost	Freshwater	Illumina HiSeq	NA	V6		Original research	IM/IC	YES
10.1016/j.resmic.2017.07.003	2017	1	In vitro characteristics of an Atlantic salmon (Salmo salar L.) hind gut	74	Salmo	salar		Atlantic salmon	YES	Teleost	Saltwater	Illumina MiSeq	NA	V1V3		Original research	IC	NO
10.1016/j.aquaculture.2016.07.017	2017	1	Environmental and physiological factors shape the gut microbiota of	94	Salmo	salar		Atlantic salmon	YES	Teleost	Freshwater	Illumina MiSeq	NA	V3V4		Original research	IC	NO
10.1038/s41598-019-38800-7	2019	1	A diet-change modulates the previously established bacterial gut	12	Salmo	trutta		Brown trout	YES	Teleost	Freshwater	Illumina MiSeq	NA	V6V8		Original research
10.3389/fbioe.2019.00032	2019	1	Anadromous Arctic Char Microbiomes: Bioprospecting in the High Arctic	10	Salvelinus	alpinus		Arctic char	YES	Teleost	Anadromous�	Illumina MiSeq	NA	V1V9		Original research
10.1111/jam.14064	2018	1	Diet and other environmental factors shape the bacterial communities of	27	Sander	lucioperca		Pike?perch	YES	Teleost	Freshwater	Illumina MiSeq	NA	V3V4		Original research	IM/IC/SM/SC	YES
10.1111/jfb.13496	2018	1	Characterization of the gut microbiota in early life stages of pikeperch	69	Sander	lucioperca		Pikeperch	YES	Teleost	Freshwater	Illumina MiSeq	NA	V3V4		Original research	IM/IC/SM/SC	NO
10.7717/peerj.550	2014	1	Noninvasive analysis of metabolic changes following nutrient input into	125	Sardinella	zunasi		Japanese sardinella	NO	Teleost	Saltwater	454 pyrosequencing	NA	V6V8		Original research	IC	NO
10.7717/peerj.550	2014	1	Noninvasive analysis of metabolic changes following nutrient input into	125	Saurida	elongata		Slender lizardfish	NO	Teleost	Saltwater	454 pyrosequencing	NA	V6V8		Original research	IC	NO
10.1007/s13199-016-0455-2	2017	1	A first insight into the intestinal microbiota of snow trout	81	Schizothorax	zarudnyi		Snow trout	NO	Teleost	Freshwater	454 pyrosequencing	NA	V3V6		Original research	IM/IC	NO
10.3354/meps11034	2015	1	Comparison of the gut microbiomes of 12 bony fish and 3 shark species	121	Sciaeops	ocellatus		Red drum	YES	Teleost	Saltwater	454 pyrosequencing	NA	V1V2		Original research	IM/IC	NO
10.3354/meps11034	2015	1	Comparison of the gut microbiomes of 12 bony fish and 3 shark species	121	Scomberomorus	cavalla		King mackerel	NO	Teleost	Saltwater	454 pyrosequencing	NA	V1V2		Original research	IM/IC	NO
10.3354/meps11034	2015	1	Comparison of the gut microbiomes of 12 bony fish and 3 shark species	121	Scomberomorus	maculatus		Spanish mackerel	NO	Teleost	Saltwater	454 pyrosequencing	NA	V1V2		Original research	IM/IC	NO
10.7717/peerj.550	2014	1	Noninvasive analysis of metabolic changes following nutrient input into	125	Scombrops	boops		Gnomefish	NO	Teleost	Saltwater	454 pyrosequencing	NA	V6V8		Original research	IC	NO
10.1111/1574-6941.12174	2013	1	Taxonomic and functional metagenomic profiling of gastrointestinal tract	130	Scophthalmus	maximus		Turbot	YES	Teleost	Saltwater	Illumina HiSeq	NA	Total DNA		Original research	IM/IC/SM/SC	YES
10.7717/peerj.550	2014	1	Noninvasive analysis of metabolic changes following nutrient input into	125	Sebastes	ventricosus		Japanese black seaperch	NO	Teleost	Saltwater	454 pyrosequencing	NA	V6V8		Original research	IC	NO
10.7717/peerj.550	2014	1	Noninvasive analysis of metabolic changes following nutrient input into	125	Sebastiscus	marmoratus		Sea ruffe	YES	Teleost	Saltwater	454 pyrosequencing	NA	V6V8		Original research	IC	NO
10.1111/1751-7915.13323	2019	1	Diet and diet-associated bacteria shape early microbiome development in	8	Seriola	lalandi		Yellowtail Kingfish	YES	Teleost	Saltwater	Illumina MiSeq	NA	V3V4		Original research
10.3389/fmicb.2077.07844	2017	1	The Microbiome of Seriola lalandi of Wild and Aquaculture Origin Reveals	76	Seriola	lalandi�		Yellowtail Kingfish	YES	Teleost	Saltwater	Ion Torrent PGM	NA	V4		Original research	IC	NO
10.3389/fmicb.2018.02000	2018	1	The Microbiome of the Gastrointestinal Tract of a Range-Shifting Marine	42	Siganus	fuscescens		Pinspotted spinefoot	YES	Teleost	Saltwater	Illumina MiSeq	NA	V4		Original research	IC	NO
10.7717/peerj.3317	2017	1	Microbiome patterns across the gastrointestinal tract of the rabbitfish	82	Siganus	fuscescens		Pinspotted spinefoot	YES	Teleost	Saltwater	Illumina MiSeq	NA	V4		Original research	IM/IC	NO
10.7717/peerj.550	2014	1	Noninvasive analysis of metabolic changes following nutrient input into	125	Sillago	japonica		Japanese whiting	YES	Teleost	Saltwater	454 pyrosequencing	NA	V6V8		Original research	IC	NO
10.1186/s40168-018-0471-y	2018	1	Thermal processing of food reduces gut microbiota diversity of the host	51	Silurus	meridionalis		Chinese large-mouth catfish	YES	Teleost	Freshwater	Illumina HiSeq	NA	V4V5		Original research	IM/IC	NO
10.1111/jam.12663	2014	1	Comparative study on gastrointestinal microbiota of eight fish species	124	Siniperca	chuatsi		Chinese perch	YES	Teleost	Freshwater	454 pyrosequencing	NA	V1V3		Original research	SC/IC	NO
10.1038/srep24340	2016	1	The gut microbiome and degradation enzyme activity of wild freshwater	109	Siniperca	chuatsi		Mandarin fish	YES	Teleost	Freshwater	Illumina MiSeq	NA	V4		Original research	IC	NO
10.3389/fmicb.2019.00171	2019	1	Modulation of Intestinal Microbiota in Solea senegalensis Fed Low	15	Solea	senegalensis		Senegalese sole	YES	Teleost	Saltwater	Illumina MiSeq	NA	V3V4		Original research
10.1186/S40168-017-0390-3	2017	1	Under control: how a dietary additive can restore the gut microbiome and	70	Sparus	aurata		Gilthead sea bream�	YES	Teleost	Saltwater	454 pyrosequencing	NA	V1V3		Original research	IM	NO
10.7717/peerj.5355	2018	1	Effect of a specific composition of short- and medium-chain fatty acid	47	Sparus	aurata		Gilthead sea bream�	YES	Teleost	Saltwater	Illumina MiSeq	NA	V3V4		Original research	IC	NO
10.3354/meps11034	2015	1	Comparison of the gut microbiomes of 12 bony fish and 3 shark species	121	Sphyraena	barracuda		Great barracuda	NO	Teleost	Saltwater	454 pyrosequencing	NA	V1V2		Original research	IM/IC	NO
10.7717/peerj.550	2014	1	Noninvasive analysis of metabolic changes following nutrient input into	125	Terapon	jarbua		Crescent grunter	NO	Teleost	Saltwater	454 pyrosequencing	NA	V6V8		Original research	IC	NO
10.1016/j.anifeedsci.2018.09.002	2018	1	Effects of extruded aquafeed on growth performance and gut microbiome of	32	Totoaba	macdonaldi		Totoaba	NO	Teleost	Saltwater	Illumina MiSeq	NA	V3V4		Original research	IM/IC/SM/SC	NO
10.7717/peerj.550	2014	1	Noninvasive analysis of metabolic changes following nutrient input into	125	Trachurus	japonicus		Japanese horse mackerel	YES	Teleost	Saltwater	454 pyrosequencing	NA	V6V8		Original research	IC	NO
10.3389/fevo.2018.00151	2018	1	Historical DNA Metabarcoding of the Prey and Microbiome of Trematomid	37	Trematomus	hansoni		Striped rockcod	NO	Teleost	Saltwater	Illumina MiSeq	NA	V3V5		Original research	SC or IM/IC	NO
10.3389/fevo.2018.00151	2018	1	Historical DNA Metabarcoding of the Prey and Microbiome of Trematomid	37	Trematomus	loennbergii		Scaly rockcod	NO	Teleost	Saltwater	Illumina MiSeq	NA	V3V6		Original research	SC or IM/IC	NO
10.3389/fevo.2018.00151	2018	1	Historical DNA Metabarcoding of the Prey and Microbiome of Trematomid	37	Trematomus	newnesi		Dusky notothen	NO	Teleost	Saltwater	Illumina MiSeq	NA	V3V4		Original research	SC or IM/IC	NO
10.3389/fevo.2018.00151	2018	1	Historical DNA Metabarcoding of the Prey and Microbiome of Trematomid	37	Trematomus	scotti		Crowned rockcod	NO	Teleost	Saltwater	Illumina MiSeq	NA	V3V7		Original research	SC or IM/IC	NO
10.7717/peerj.550	2014	1	Noninvasive analysis of metabolic changes following nutrient input into	125	Tribolodon	hakonensis		Big-scaled redfin	NO	Teleost	Saltwater	454 pyrosequencing	NA	V6V8		Original research	IC	NO
10.7717/peerj.550	2014	1	Noninvasive analysis of metabolic changes following nutrient input into	125	Tridentiger	bifasciatus		Shimofuri goby	NO	Teleost	Saltwater	454 pyrosequencing	NA	V6V8		Original research	IC	NO
10.7717/peerj.550	2014	1	Noninvasive analysis of metabolic changes following nutrient input into	125	Tridentiger	brevispinis		Numachichibu goby	NO	Teleost	Saltwater	454 pyrosequencing	NA	V6V8		Original research	IC	NO
10.3354/meps11034	2015	1	Comparison of the gut microbiomes of 12 bony fish and 3 shark species	121	Trinectes	maculatus		Hogchoker	NO	Teleost	Saltwater	454 pyrosequencing	NA	V1V2		Original research	IM/IC	NO
10.7717/peerj.550	2014	1	Noninvasive analysis of metabolic changes following nutrient input into	125	Yongeichthys	criniger		Horny Goby	NO	Teleost	Saltwater	454 pyrosequencing	NA	V6V8		Original research	IC	NO
